# Supplementary material for: Coordination of histone chaperones for parental histone segregation and epigenetic inheritance
Source: Genes Dev. 2024 Feb 1;38(3-4):189–204. doi: 10.1101/gad.351278.123 (PMC10982699; doi:10.1101/gad.351278.123)
Supplement: Supplement 2 [file Supplemental_tables.xlsx]

## Sheet: Table S1
Table S1: Yeast strains used in this study.
Name	MAT	leu1	his2	his7	ura4	ade6	additional genotype
SPJ5344	mat1Msmto	leu1	his2		ura4	ade6-DN/N	K∆::ade6+
SPJ5324	mat1Msmt0	leu1	his2		ura4	ade6-DN/N	K∆::ade6+ mcm2-2A-Flag::hphMX6
YMF357	mat1Msmt0	leu1	his2		ura4	ade6-DN/N	K∆::ade6+ dpb4∆::KanMX6
SPJ5326	mat1Msmt0	leu1	his2		ura4	ade6-DN/N	K∆::ade6+ mcm2-2A-Flag::hphMX6 dpb4∆::KanMX6
YMF337	mat1Msmt0	leu1	his2		ura4	ade6-DN/N	K∆::ade6+ clr4∆::NatMX6
SPJ5358	mat1Msmto	leu1	his2		ura4	ade6-DN/N	K∆::ade6+ pob3∆::NatMX6
SPJ5398	mat1Msmto	leu1	his2		ura4	ade6-DN/N	K∆::ade6+ mcm2-2A-Flag::hphMX6 dpb4∆::kanMX6 pob3∆::natMX6
TT425	mat1Msmt0	leu1	his2		ura4	ade6-DN/N	K∆::ade6+ hht3-K9R-Flag::hphMX6
YMF738	h+/mat1Msmt0	leu1/leu1	his2+/his2		ura4	ade6-DNN/ade6-DNN	K∆::ade6+ hht3-Flag:HphMX6/hht3-KanMX6
YMF742	h+/mat1Msmt1	leu1/leu1	his2+/his2		ura4	ade6-DNN/ade6-DNN	K∆::ade6+ hht3-K9R-Flag::hphMX6/hht3-K9R-Flag::KanMX6
YMF748	h+/mat1Msmt3	leu1/leu1	his2+/his2		ura4	ade6-DNN/ade6-DNN	K∆::ade6+ hht3-Flag:HphMX6/hht3-K9R-Flag::KanMX6
KB825	h-	leu1			ura4∆::10xTetO-ura4+-GFP	ade6-210	trp1:natMX6-Pclr4-TetR-FLAG-clr4-I epe1∆::kanMX6
YMF76	h+	leu1			ura4∆::10xTetO-ura4+-GFP	ade6-210	trp1::natMX6-Pclr4-TetR-FLAG-Clr4-I mcm2-2A-FLAG::KanMX6 epe1∆::hphMX6
YMF90	mat1Msmt0	leu1	his2		ura4∆::10xTetO-ura4+-GFP	ade6-210	trp1::natMX6-Pclr4-TetR-FLAG-Clr4-I dpb4∆::KanMX6 epe1∆::hphMX6
YMF91	h+	leu1			ura4∆::10xTetO-ura4+-GFP	ade6-210	trp1::natMX6-Pclr4-TetR-FLAG-Clr4-I mcm2-2A-FLAG::KanMX6 dpb4∆::KanMX6 epe1∆::hphMX6
YMF719	mat1Msmt0	leu1	his2		ura4∆::10xTetO-ura4+-GFP	ade6-210 or ade6-DN/N	trp1:natMX6-Pclr4-TetR-FLAG-clr4-I epe1∆::hphMX6 hht3-K9R-Flag::hphMX6
SPJ5433	mat1Msmto	leu1	his2		ura4∆::10xTetO-ura4+-GFP	ade6-210 or ade6-DN/N	trp1:natMX6-Pclr4-TetR-FLAG-clr4-I pob3∆::NatMX6 epe1∆::hphMX6
SPJ5472	h+	leu1			ura4∆::10xTetO-ura4+-GFP	ade6-210 or ade6-DN/N	trp1:natMX6-Pclr4-TetR-FLAG-clr4-I pob3∆::NatMX6 mcm2-2A-Flag::hph dpb4∆::kanMX6 epe1∆::hphMX6
SPJ2976	mat1Msmt0	leu1	his2		ura4	ade6-210	otr::ade6+
YMF359	mat1Msmt0	leu1	his2		ura4	ade6-DN/N	otr::ade6+
YMF20	h+	leu1			ura4	ade6-210	otr::ade6+ mcm2-2A-Flag::KanMX6
YMF363	h+	leu1			ura4	ade6-DN/N	otr::ade6+ mcm2-2A-Flag::KanMX6
YMF725	h+	leu1			ura4	ade6-210	otr::ade6+ mcm2-2A-Flag::hphMX6	(Establishment strain)
YMF3	h+	leu1			ura4	ade6-210	otr::ade6+ dpb4∆::KanMX6
YMF360	h+	leu1			ura4	ade6-DN/N	otr::ade6+ dpb4∆::KanMX6
YMF723	h+	leu1			ura4	ade6-210	otr::ade6+ dpb4∆::kanMX6	(Establishment strain)
SPJ5431	mat1Msmto	leu1	his2		ura4	ade6-DN/N	otr::ade6+ mcm2-2A-Flag::hphMX6 dpb4∆::kanMX6
SPJ2949	h+	leu1			ura4	ade6-210	otr::ade6+ clr4∆::KanMX6
SPJ5485	h+	leu1			ura4	ade6-DN/N	otr::ade6+ dcr1∆::natMX6
SPJ5483	h+	leu1			ura4	ade6-DN/N	otr::ade6+ dcr1∆::natMX6 mcm2-2A-Flag::hphMX6
SPJ5487	h+	leu1			ura4	ade6-DN/N	otr::ade6+ dcr1∆::natMX6 dpb4∆::kanMX6
SPJ5407	h+	leu1			ura4	ade6-DN/N	cds1∆::kanMX6
YMF320	h-	leu1-32::hENT1-leu1+		his7-366::hsv-tk his7+	ura4	ade6∆::KanMX6	otr::ade6+ cdc25-22
YMF321	h-	leu1-32::hENT1-leu1+		his7-366::hsv-tk his7+	ura4	ade6∆::KanMX6	otr::ade6 cdc25-22
YMF322	h+	leu1-32::hENT1-leu1+		his7-366::hsv-tk his7+	ura4	ade6∆::KanMX6	otr::ade6 cdc25-22 mcm2-2A-Flag::KanMX6
YMF323	h-	leu1-32::hENT1-leu1+		his7-366::hsv-tk his7+	ura4	ade6∆::KanMX6	otr::ade6+ cdc25-22 mcm2-2A-Flag::KanMX6
YMF324	h-	leu1-32::hENT1-leu1+		his7-366::hsv-tk his7+	ura4	ade6∆::KanMX6	otr::ade6 cdc25-22 dpb4∆::KanMX6
YMF325	h-	leu1-32::hENT1-leu1+		his7-366::hsv-tk his7+	ura4	ade6∆::KanMX6	otr::ade6+ cdc25-22 mcm2-2A-Flag::KanMX6 dpb4∆::KanMX6
YMF326	h-	leu1-32::hENT1-leu1+		his7-366::hsv-tk his7+	ura4	ade6∆::KanMX6	otr::ade6 cdc25-22 mcm2-2A-Flag::KanMX6 dpb4∆::KanMX6
YMF391	h-	leu1-32::hENT1-leu1+		his7-366::hsv-tk his7+	ura4	ade6-210	pob3∆::KanMX6 cdc25-22
YMF392	h-	leu1-32::hENT1-leu1+		his7-366::hsv-tk his7+	ura4	ade6-210	pob3∆::KanMX6 cdc25-22
YMF393	h-	leu1-32::hENT1-leu1+		his7-366::hsv-tk his7+	ura4	ade6-210	pob3∆::KanMX6 cdc25-22 mcm2-2A-Flag::KanMX6 dpb4∆::KanMX6
YMF394	h+	leu1-32::hENT1-leu1+		his7-366::hsv-tk his7+	ura4	ade6-210	pob3∆::KanMX6 cdc25-22 mcm2-2A-Flag::KanMX6 dpb4∆::KanMX6
YMF572	h-	leu1-32::hENT1-leu1+		his7-366::hsv-tk his7+	ura4	ade6-210	dpb4∆::KanMX6 cdc25-22
YMF672	mat1Msmt0	leu1-32::hENT1-leu1+	his2	his7-366::hsv-tk his7+	ura4∆::10xTetO-ura4+-GFP	ade6-210 or ade6-DN/N	trp1:natMX6-Pclr4-TetR-FLAG-clr4-I epe1∆::hphMX6 cdc25-22
YMF674	mat1Msmt0	leu1-32::hENT1-leu1+	his2	his7-366::hsv-tk his7+	ura4∆::10xTetO-ura4+-GFP	ade6-210 or ade6-DN/N	trp1:natMX6-Pclr4-TetR-FLAG-clr4-I epe1∆::hphMX6 mcm2-2A-Flag::KanMX6 cdc25-22
YMF676	mat1Msmt0	leu1-32::hENT1-leu1+	his2	his7-366::hsv-tk his7+	ura4∆::10xTetO-ura4+-GFP	ade6-210 or ade6-DN/N	trp1:natMX6-Pclr4-TetR-FLAG-clr4-I epe1∆::hphMX6 dpb4∆::KanMX6 cdc25-22
YMF682	mat1Msmt0	leu1-32::hENT1-leu1+	his2	his7-366::hsv-tk his7+	ura4∆::10xTetO-ura4+-GFP	ade6-210 or ade6-DN/N	trp1:natMX6-Pclr4-TetR-FLAG-clr4-I epe1∆::hphMX6 dpb4∆::KanMX6 mcm2-2A-Flag::KanMX6 cdc25-22

## Sheet: Table S2
Table S2: DNA oligos used in this study
Primer name	Sequence	Annotation
Act1 RTg A	AACCCTCAGCTTTGGGTCTT	for RT-qPCR at act1
Act1 RTg B	TTTGCATACGATCGGCAATA
dh RT 3	AATGACAAAGGTGCCGAATC	for real time PCR at dh
dh RT 4	CGTTGAATGTTGTTGCTTTCA
leu1-qA	AGCAGGAGGGTTGGAAGTTT	for real time PCR at leu1
leu1-qB	ACGGATCGGGTTATGCTATG
ade6-DNN3	GGTAGTACGCAGTTTAGACGGA	for real time PCR at ade6
ade6-DNN4	GACGAGCAGGGGCATATACT
TetO-RT-A	TGAGCAAACTGCTTTTGTGG	for real time PCR at TetO
TetO-RT-B	CTTCCCTGCCTATCGACAAC
